# Supplementary material for: Neuraminidase Inhibitor of Garcinia atroviridis L. Fruits and Leaves Using Partial Purification and Molecular Characterization
Source: Molecules. 2022 Jan 30;27(3):949. doi: 10.3390/molecules27030949 (PMC8840166; doi:10.3390/molecules27030949)
Supplement: Supplementary file 1 [file molecules-27-00949-s001.zip]

Archive with 2 entries (1 files):
- molecules-1492210 SI V4/
- molecules-1492210 SI V4/molecules-1492210 SI V4.pdf
